# Supplementary material for: Identification of two novel bullous pemphigoid- associated alleles, HLA-DQA1*05:05 and -DRB1*07:01, in Germans
Source: Orphanet J Rare Dis. 2021 May 19;16:228. doi: 10.1186/s13023-021-01863-9 (PMC8136166; doi:10.1186/s13023-021-01863-9)
Supplement: Supplementary file 2 — Additional file 2. Dataset 1. Meta-analysis results data table of suggestive SNPs (-log10(p) > 5.0). [file 13023_2021_1863_MOESM2_ESM.xlsx]

## Sheet: Sheet1
chr	rsid	pos	ref	alt	gene	region	beta	se	p_value	Q	p_heterogeneity	I2	p_value_cohort_1	p_value_cohort_2
5	rs200132752	66459843	A	C	MAST4	exonic	-2.82487	0.218671	3.54713e-38	0	-1	-1	1.24935e-42	-1
3	rs193922608	10183773	T	C	VHL	exonic	-2.81864	0.219368	8.72513e-38	0	-1	-1	3.42852e-42	-1
11	rs80338857	71150031	T	C	DHCR7	exonic	-2.70494	0.241609	4.28891e-29	0	-1	-1	1.91224e-32	-1
6	rs41264352	32633836	A	C	HLA-DQB1	intronic	0.798564	0.12776	4.09136e-10	0.588482	0.443007	0	1.82073e-08	0.000567334
6	rs41264356	32633854	A	G	HLA-DQB1	intronic	0.798549	0.127759	4.09377e-10	0.588389	0.443043	0	1.82142e-08	0.000567638
6	rs147633772	32613983	A	T	HLA-DQA1(dist=2554),HLA-DQB1(dist=13258)	intergenic	0.852538	0.137206	5.18003e-10	0.0421714	0.837293	0	4.54726e-09	0.00388853
6	rs35353422	32633948	C	A	HLA-DQB1	intronic	0.783288	0.126253	5.50116e-10	0.775957	0.378381	0	3.10992e-08	0.000420974
6	rs17211861	32637121	G	A	HLA-DQB1(dist=2655),HLA-DQA2(dist=72042)	intergenic	0.770694	0.124736	6.46818e-10	0.848303	0.357033	0	3.5691e-08	0.000422364
6	rs41316204	32634765	T	C	HLA-DQB1	upstream	0.772216	0.125143	6.79964e-10	0.796078	0.372269	0	3.59089e-08	0.000456314
6	rs41264344	32633640	T	A	HLA-DQB1	intronic	0.771354	0.125066	6.93405e-10	0.930801	0.334655	0	4.23692e-08	0.000368925
6	rs41264348	32633646	C	T	HLA-DQB1	intronic	0.771351	0.125067	6.9367e-10	0.930751	0.334668	0	4.2374e-08	0.000368944
6	rs34297496	32634229	C	T	HLA-DQB1	intronic	0.771179	0.125089	7.04559e-10	0.845892	0.357717	0	3.93404e-08	0.000422487
6	rs36203457	32628548	A	G	HLA-DQB1	intronic	0.768838	0.124798	7.24389e-10	0.713514	0.39828	0	2.99386e-08	0.000609979
6	rs41270883	32628597	C	T	HLA-DQB1	intronic	0.768798	0.124795	7.25254e-10	0.713419	0.398311	0	2.99576e-08	0.000610507
6	rs41263830	32633126	A	G	HLA-DQB1	intronic	0.774006	0.125776	7.56194e-10	0.833759	0.361188	0	4.25731e-08	0.000425739
6	rs112529624	32602936	G	A	HLA-DRB1(dist=45323),HLA-DQA1(dist=2247)	intergenic	0.831563	0.135232	7.79044e-10	0.0280895	0.866899	0	5.94483e-09	0.00473965
6	rs201245656	32602960	G	A	HLA-DRB1(dist=45347),HLA-DQA1(dist=2223)	intergenic	0.831533	0.13523	7.79665e-10	0.0281284	0.866807	0	5.9508e-09	0.00473989
6	rs78356681	32603039	G	A	HLA-DRB1(dist=45426),HLA-DQA1(dist=2144)	intergenic	0.830645	0.135137	7.91239e-10	0.0327431	0.856406	0	6.22886e-09	0.00459244
6	rs41270903	32629497	A	G	HLA-DQB1	intronic	0.77296	0.126013	8.57077e-10	0.627138	0.428407	0	2.41011e-08	0.000948972
6	rs41316235	32650402	T	C	HLA-DQB1(dist=15936),HLA-DQA2(dist=58761)	intergenic	0.767181	0.125074	8.58062e-10	0.860054	0.353723	0	4.35678e-08	0.000470755
6	rs2854260	32634074	C	T	HLA-DQB1	intronic	0.776543	0.126651	8.71322e-10	0.851179	0.356219	0	5.19478e-08	0.000406164
6	rs41270907	32629613	C	G	HLA-DQB1	intronic	0.77103	0.125931	9.20408e-10	0.538613	0.463008	0	2.31763e-08	0.00112011
6	rs41270911	32629618	G	A	HLA-DQB1	intronic	0.771027	0.125931	9.20517e-10	0.538552	0.463033	0	2.31762e-08	0.00112029
6	rs112276655	32604541	T	G	HLA-DQA1	upstream	0.82949	0.13548	9.20534e-10	0.028595	0.865718	0	7.68315e-09	0.00442593
6	rs41316208	32634899	A	G	HLA-DQB1	upstream	0.767669	0.125472	9.46096e-10	0.727497	0.393696	0	4.22192e-08	0.000580977
6	rs9273764	32629425	G	A	HLA-DQB1	intronic	0.77146	0.126145	9.61657e-10	0.506921	0.476475	0	2.31088e-08	0.00119994
6	rs36205178	32627938	C	T	HLA-DQB1(NM_002123:c.*75G>A,NM_001243961:c.*75G>A)	UTR3	0.763757	0.124897	9.64897e-10	0.887426	0.346176	0	5.33519e-08	0.000433348
6	rs41270875	32628272	A	G	HLA-DQB1	intronic	0.762822	0.124747	9.65913e-10	0.903346	0.341886	0	5.43011e-08	0.000422734
6	rs41270887	32628722	A	T	HLA-DQB1	intronic	0.76282	0.124753	9.67674e-10	0.904015	0.341708	0	5.44622e-08	0.00042227
6	rs281860696	32634893	G	A	HLA-DQB1	upstream	0.767104	0.125461	9.69872e-10	0.730735	0.392645	0	4.3314e-08	0.000581353
6	rs41263832	32633416	A	G	HLA-DQB1	intronic	0.766203	0.12537	9.86705e-10	0.739421	0.389846	0	4.39727e-08	0.000580882
6	rs41270899	32629450	A	G	HLA-DQB1	intronic	0.770088	0.126092	1.01288e-09	0.513714	0.473536	0	2.43447e-08	0.00120266
6	rs35915063	32633519	A	G	HLA-DQB1	intronic	0.762033	0.124854	1.03849e-09	0.909752	0.34018	0	5.87779e-08	0.000422364
6	rs35273588	32633502	T	C	HLA-DQB1	intronic	0.762034	0.124855	1.03857e-09	0.909709	0.340192	0	5.87723e-08	0.000422433
6	rs41270915	32629692	G	T	HLA-DQB1	intronic	0.767464	0.125837	1.06804e-09	0.527871	0.467503	0	2.59581e-08	0.00118803
6	rs41316211	32639909	T	C	HLA-DQB1(dist=5443),HLA-DQA2(dist=69254)	intergenic	0.813984	0.133682	1.13665e-09	0.563675	0.452783	0	5.34195e-08	0.000619582
6	rs41270897	32629316	G	T	HLA-DQB1	intronic	0.765134	0.125971	1.24846e-09	0.69975	0.402868	0	4.13914e-08	0.000813816
6	rs34988824	32725596	G	C	HLA-DQB2	exonic	-0.758435	0.124871	1.24966e-09	0.916096	0.338502	0	7.95346e-08	0.000384758
6	rs17211951	32637315	C	A	HLA-DQB1(dist=2849),HLA-DQA2(dist=71848)	intergenic	0.768204	0.126627	1.30602e-09	0.687707	0.406945	0	4.51735e-08	0.000790744
6	rs17212455	32652526	G	A	HLA-DQB1(dist=18060),HLA-DQA2(dist=56637)	intergenic	0.799242	0.131896	1.36435e-09	0.502916	0.478222	0	3.95903e-08	0.00104564
6	rs17211818	32636963	C	A	HLA-DQB1(dist=2497),HLA-DQA2(dist=72200)	intergenic	0.800096	0.132108	1.39224e-09	0.961481	0.326814	0	8.61561e-08	0.000390631
6	rs41316196	32634164	G	A	HLA-DQB1	intronic	0.767773	0.126784	1.3977e-09	0.893449	0.344544	0	8.32095e-08	0.000421333
6	rs41316200	32634183	C	T	HLA-DQB1	intronic	0.755523	0.125621	1.80656e-09	0.968976	0.324936	0	1.05978e-07	0.000423001
6	rs17212223	32651540	C	T	HLA-DQB1(dist=17074),HLA-DQA2(dist=57623)	intergenic	0.757338	0.126106	1.90669e-09	0.566938	0.451478	0	4.57562e-08	0.00126446
6	rs112333615	32601696	A	G	HLA-DRB1(dist=44083),HLA-DQA1(dist=3487)	intergenic	0.814585	0.136047	2.13042e-09	0.0537919	0.816592	0	1.79546e-08	0.00479757
16	rs187163584	28503528	G	C	CLN3(NM_001042432:c.-448C>G,NM_001286104:c.-448C>G)	UTR5	-1.53755	0.257171	2.24913e-09	0	-1	-1	2.39645e-10	-1
6	rs112206067	32612084	A	G	HLA-DQA1	downstream	0.812618	0.136875	2.90428e-09	0.277827	0.598129	0	5.0856e-08	0.00213392
6	rs79042962	32602169	C	T	HLA-DRB1(dist=44556),HLA-DQA1(dist=3014)	intergenic	0.79435	0.133854	2.94801e-09	0.0920541	0.761582	0	2.53036e-08	0.00480034
6	rs116180956	32602214	G	A	HLA-DRB1(dist=44601),HLA-DQA1(dist=2969)	intergenic	0.79435	0.133855	2.94924e-09	0.0921401	0.761474	0	2.53142e-08	0.00479973
6	rs111485156	32603212	T	C	HLA-DRB1(dist=45599),HLA-DQA1(dist=1971)	intergenic	0.802139	0.135522	3.24143e-09	0.0684982	0.793536	0	2.71965e-08	0.00503641
6	rs34579624	32630119	G	A	HLA-DQB1	intronic	0.75925	0.128317	3.27881e-09	0.421002	0.516438	0	5.35896e-08	0.00213687
6	rs41316231	32642376	A	T	HLA-DQB1(dist=7910),HLA-DQA2(dist=66787)	intergenic	0.749872	0.126743	3.28924e-09	0.890029	0.345469	0	1.34306e-07	0.000674861
6	rs41270920	32630137	T	C	HLA-DQB1	intronic	0.759045	0.128313	3.30675e-09	0.421747	0.516067	0	5.40623e-08	0.00213749
6	rs149061153	32606455	A	G	HLA-DQA1	intronic	0.808329	0.136997	3.62707e-09	0.102781	0.748518	0	3.89555e-08	0.0039206
6	rs41270921	32630169	T	C	HLA-DQB1	intronic	0.75566	0.128248	3.81087e-09	0.463407	0.496036	0	6.66036e-08	0.00199091
6	6:32631300:A:G	32631300	A	G	HLA-DQB1	intronic	0.75114	0.127714	4.0672e-09	0.365548	0.545441	0	6.20011e-08	0.00242537
6	rs1064994	32611195	T	C	HLA-DQA1(NM_002122:c.*487T>C)	UTR3	0.751778	0.128011	4.28567e-09	0.348027	0.555232	0	5.70876e-08	0.00281461
6	rs184888497	32599757	G	A	HLA-DRB1(dist=42144),HLA-DQA1(dist=5426)	intergenic	0.815222	0.139366	4.93096e-09	0.000241998	0.987588	0	1.59272e-08	0.014431
6	6:32630945:C:T	32630945	C	T	HLA-DQB1	intronic	0.738244	0.126234	4.96884e-09	0.233566	0.628892	0	4.99822e-08	0.00403692
6	rs36213483	32611997	C	T	HLA-DQA1	downstream	0.795636	0.136683	5.84812e-09	0.077808	0.78029	0	4.969e-08	0.00532671
6	rs75220553	32611608	A	G	HLA-DQA1	downstream	0.791135	0.136313	6.48192e-09	0.0833337	0.772829	0	5.54274e-08	0.00534423
6	6:32608683:T:G	32608683	T	G	HLA-DQA1	intronic	0.788416	0.136267	7.21575e-09	0.0981509	0.75406	0	6.58473e-08	0.00503578
6	rs41263828	32632995	C	G	HLA-DQB1	intronic	0.730281	0.12645	7.68413e-09	0.370398	0.542787	0	1.46799e-07	0.0020999
6	rs112960290	32608521	C	A	HLA-DQA1	intronic	0.78537	0.136048	7.80014e-09	0.102193	0.749214	0	7.13747e-08	0.00505946
6	rs115001138	32611414	G	C	HLA-DQA1(NM_002122:c.*706G>C)	UTR3	0.782991	0.135722	7.97004e-09	0.101864	0.749604	0	6.94038e-08	0.0053294
6	6:32610218:G:T	32610218	G	T	HLA-DQA1	intronic	0.78656	0.136664	8.64115e-09	0.0477779	0.826976	0	5.86096e-08	0.00712625
6	rs73405471	32603374	C	T	HLA-DRB1(dist=45761),HLA-DQA1(dist=1809)	intergenic	0.772361	0.134276	8.81726e-09	0.146052	0.702337	0	8.48397e-08	0.00476621
6	rs111552591	32599061	C	T	HLA-DRB1(dist=41448),HLA-DQA1(dist=6122)	intergenic	0.817199	0.143344	1.19142e-08	0.00216998	0.962846	0	4.00973e-08	0.0154636
6	rs35744187	32637756	G	A	HLA-DQB1(dist=3290),HLA-DQA2(dist=71407)	intergenic	0.675101	0.118739	1.30369e-08	0.823637	0.364119	0	3.87584e-07	0.00113046
6	rs34644981	32628939	C	G	HLA-DQB1	intronic	0.729047	0.128273	1.31919e-08	0.60745	0.43575	0	3.53621e-07	0.00141361
6	rs41263792	32631918	C	T	HLA-DQB1	intronic	0.752722	0.132771	1.43347e-08	0.571032	0.449849	0	3.35496e-07	0.00166328
6	rs41263794	32631927	C	T	HLA-DQB1	intronic	0.750608	0.132829	1.59568e-08	0.576129	0.447834	0	3.72103e-07	0.00168684
6	rs367705325	32631513	G	A	HLA-DQB1	intronic	0.710947	0.126	1.67677e-08	0.789029	0.374394	0	4.05045e-07	0.00145466
6	rs34400217	32637750	C	T	HLA-DQB1(dist=3284),HLA-DQA2(dist=71413)	intergenic	0.697122	0.123593	1.69603e-08	0.946424	0.330631	0	5.96124e-07	0.000927877
6	6:32630394:T:C	32630394	T	C	HLA-DQB1	intronic	0.714747	0.12689	1.77292e-08	0.872472	0.350272	0	4.60896e-07	0.00130171
6	rs17211881	32637197	T	G	HLA-DQB1(dist=2731),HLA-DQA2(dist=71966)	intergenic	0.695804	0.123619	1.81683e-08	0.944095	0.331227	0	6.2963e-07	0.00095
6	rs34801804	32555892	A	G	HLA-DRB1	intronic	0.830838	0.148211	2.07328e-08	0.00104935	0.974158	0	4.18253e-08	0.0281449
6	rs41263821	32632417	G	T	HLA-DQB1	intronic	0.72379	0.129117	2.07419e-08	0.151859	0.696765	0	2.24262e-07	0.00471334
6	6:32631500:A:T	32631500	A	T	HLA-DQB1	intronic	0.707575	0.126274	2.10059e-08	0.676637	0.410747	0	4.16019e-07	0.00193393
6	rs17205563	32637261	T	C	HLA-DQB1(dist=2795),HLA-DQA2(dist=71902)	intergenic	0.69682	0.124567	2.21967e-08	0.937104	0.333024	0	7.8629e-07	0.000957619
6	6:32630692:G:A	32630692	G	A	HLA-DQB1	intronic	0.715777	0.128049	2.27248e-08	0.796228	0.372224	0	5.2085e-07	0.00158378
6	rs17211902	32637215	T	C	HLA-DQB1(dist=2749),HLA-DQA2(dist=71948)	intergenic	0.69532	0.124507	2.3426e-08	0.946961	0.330494	0	8.24502e-07	0.000964971
6	rs35402595	32637912	A	C	HLA-DQB1(dist=3446),HLA-DQA2(dist=71251)	intergenic	0.694812	0.124669	2.5e-08	0.986863	0.32051	0	7.34305e-07	0.00113249
6	rs17205521	32637138	C	A	HLA-DQB1(dist=2672),HLA-DQA2(dist=72025)	intergenic	0.692901	0.124365	2.52511e-08	0.966155	0.325641	0	8.93814e-07	0.000958433
6	rs17211868	32637135	C	G	HLA-DQB1(dist=2669),HLA-DQA2(dist=72028)	intergenic	0.6929	0.124364	2.5252e-08	0.966076	0.325661	0	8.93798e-07	0.000958538
6	rs41316227	32641821	T	C	HLA-DQB1(dist=7355),HLA-DQA2(dist=67342)	intergenic	0.733912	0.131777	2.55715e-08	0.930718	0.334676	0	8.72368e-07	0.00101457
6	rs9270143	32555256	C	T	HLA-DRB1	intronic	0.68477	0.123177	2.70957e-08	0.446053	0.504215	0	4.68754e-07	0.00259679
6	6:32630811:T:A	32630811	T	A	HLA-DQB1	intronic	0.704386	0.126911	2.85302e-08	0.555774	0.455968	0	4.35113e-07	0.00277737
6	rs701564	32629809	C	T	HLA-DQB1	exonic	0.691584	0.124648	2.88488e-08	0.575936	0.44791	0	4.67535e-07	0.00259125
6	rs374834560	32630778	T	C	HLA-DQB1	intronic	0.704384	0.127238	3.09538e-08	0.553604	0.456849	0	4.71461e-07	0.00281312
6	rs17205605	32637327	C	T	HLA-DQB1(dist=2861),HLA-DQA2(dist=71836)	intergenic	0.693016	0.125518	3.36643e-08	0.741269	0.389255	0	7.51987e-07	0.00176012
6	rs17211958	32637316	A	G	HLA-DQB1(dist=2850),HLA-DQA2(dist=71847)	intergenic	0.692895	0.125532	3.39635e-08	0.741827	0.389076	0	7.59055e-07	0.0017607
6	rs17211965	32637355	C	G	HLA-DQB1(dist=2889),HLA-DQA2(dist=71808)	intergenic	0.663273	0.120389	3.60022e-08	0.675549	0.411124	0	6.96793e-07	0.00211762
6	rs17205612	32637333	C	T	HLA-DQB1(dist=2867),HLA-DQA2(dist=71830)	intergenic	0.663056	0.120396	3.64368e-08	0.676302	0.410863	0	7.0538e-07	0.00211964
6	rs41270893	32629027	A	G	HLA-DQB1	intronic	0.726794	0.132243	3.88694e-08	0.833628	0.361226	0	1.5401e-06	0.000978182
6	rs41263823	32632507	C	T	HLA-DQB1	intronic	0.710845	0.129638	4.17417e-08	0.162039	0.687286	0	4.68617e-07	0.00493204
6	rs17205626	32637343	G	A	HLA-DQB1(dist=2877),HLA-DQA2(dist=71820)	intergenic	0.687209	0.125611	4.47667e-08	0.778562	0.377581	0	1.01611e-06	0.00175908
6	rs17211993	32637394	A	G	HLA-DQB1(dist=2928),HLA-DQA2(dist=71769)	intergenic	0.654102	0.119822	4.7892e-08	0.598082	0.439311	0	7.65012e-07	0.00276637
6	rs112621731	32501245	A	G	HLA-DRB5(dist=3239),HLA-DRB6(dist=19245)	intergenic	0.708733	0.130739	5.92744e-08	0.135026	0.713277	0	2.07108e-07	0.0168755
6	rs9274152	32630278	T	C	HLA-DQB1	intronic	0.678193	0.125145	5.98478e-08	0.500849	0.479127	0	7.82563e-07	0.00365857
6	rs28746894	32648173	C	T	HLA-DQB1(dist=13707),HLA-DQA2(dist=60990)	intergenic	0.63683	0.118237	7.20209e-08	0.977331	0.322859	0	1.43217e-06	0.00189785
6	rs28371194	32632494	C	T	HLA-DQB1	intronic	0.692868	0.128826	7.51809e-08	0.173037	0.677427	0	7.88812e-07	0.00564515
6	rs41263826	32632557	A	C	HLA-DQB1	intronic	0.723963	0.134712	7.69434e-08	0.11518	0.734322	0	8.58157e-07	0.00551096
6	rs41263825	32632543	G	A	HLA-DQB1	intronic	0.722502	0.134643	8.04859e-08	0.118539	0.730624	0	9.04014e-07	0.00549334
6	rs116490940	32503056	G	T	HLA-DRB5(dist=5050),HLA-DRB6(dist=17434)	intergenic	0.704742	0.131354	8.08492e-08	0.0285055	0.865926	0	1.85698e-07	0.0288256
6	rs9270250	32557001	A	C	HLA-DRB1	intronic	0.683269	0.127469	8.31001e-08	0.233591	0.628874	0	5.32356e-08	0.100617
6	rs9270251	32557003	T	A	HLA-DRB1	intronic	0.683245	0.127469	8.3188e-08	0.234095	0.628504	0	5.32265e-08	0.100734
6	rs1049083	32632724	C	T	HLA-DQB1	exonic	0.677252	0.126632	8.88386e-08	0.427574	0.513182	0	1.4102e-06	0.00331674
6	rs41270891	32628771	T	C	HLA-DQB1	intronic	0.723613	0.135705	9.70036e-08	1.06349	0.30242	5.97029	8.04622e-07	0.000599348
6	6:32614211:G:A	32614211	G	A	HLA-DQA1(dist=2782),HLA-DQB1(dist=13030)	intergenic	0.694924	0.130644	1.04203e-07	0.823359	0.3642	0	2.6282e-06	0.00172357
6	rs9270277	32557243	A	T	HLA-DRB1	intronic	0.762551	0.143483	1.06915e-07	0.504011	0.477743	0	5.61163e-08	0.109304
6	rs369594196	32630319	T	C	HLA-DQB1	intronic	0.663673	0.124933	1.08296e-07	0.832525	0.361543	0	1.9674e-06	0.00236825
6	rs17205872	32651558	G	A	HLA-DQB1(dist=17092),HLA-DQA2(dist=57605)	intergenic	0.619923	0.117117	1.202e-07	0.967512	0.325301	0	1.93129e-06	0.00250465
6	rs17205886	32651578	G	A	HLA-DQB1(dist=17112),HLA-DQA2(dist=57585)	intergenic	0.620798	0.117333	1.21721e-07	0.969169	0.324888	0	1.86429e-06	0.00262579
6	rs17205879	32651576	T	C	HLA-DQB1(dist=17110),HLA-DQA2(dist=57587)	intergenic	0.620797	0.117333	1.21722e-07	0.969145	0.324894	0	1.8643e-06	0.0026258
6	rs77712892	32503570	C	T	HLA-DRB5(dist=5564),HLA-DRB6(dist=16920)	intergenic	0.672716	0.127403	1.29016e-07	0.217431	0.641004	0	4.97766e-07	0.0160478
6	rs41270871	32628224	T	A	HLA-DQB1	intronic	0.633383	0.12009	1.33303e-07	0.0810016	0.775945	0	7.41016e-07	0.0120693
6	rs28746980	32653651	G	A	HLA-DQB1(dist=19185),HLA-DQA2(dist=55512)	intergenic	0.625575	0.118736	1.3744e-07	1.01416	0.313909	1.39598	1.74004e-06	0.00183986
6	rs35135261	32637822	C	T	HLA-DQB1(dist=3356),HLA-DQA2(dist=71341)	intergenic	0.71125	0.135175	1.42737e-07	1.0339	0.309245	3.27861	1.76876e-06	0.00105268
6	rs28746979	32653648	C	A	HLA-DQB1(dist=19182),HLA-DQA2(dist=55515)	intergenic	0.625973	0.119024	1.4468e-07	1.01602	0.313466	1.5764	1.72812e-06	0.00183065
6	rs36220097	32608790	C	T	HLA-DQA1	intronic	0.778379	0.148057	1.46202e-07	0.0131035	0.908865	0	4.4193e-07	0.0236365
6	rs35195457	32637833	G	A	HLA-DQB1(dist=3367),HLA-DQA2(dist=71330)	intergenic	0.71148	0.135443	1.49655e-07	1.0357	0.308824	3.44696	1.76942e-06	0.00104924
6	rs74208414	32501649	A	G	HLA-DRB5(dist=3643),HLA-DRB6(dist=18841)	intergenic	0.683063	0.130131	1.52886e-07	0.247819	0.618615	0	6.794e-07	0.0139587
6	rs41263788	32631770	A	T	HLA-DQB1	intronic	0.660072	0.126035	1.63028e-07	0.367949	0.544125	0	2.06489e-06	0.00462526
6	rs2515895	32628960	T	C	HLA-DQB1	intronic	-0.741258	0.141566	1.63979e-07	0.341975	0.558692	0	7.27646e-07	0.0133436
6	rs200912952	32500925	A	C	HLA-DRB5(dist=2919),HLA-DRB6(dist=19565)	intergenic	0.681483	0.130232	1.66936e-07	0.239867	0.624302	0	7.33101e-07	0.0143525
6	rs112696801	32478129	G	A	HLA-DRA(dist=65303),HLA-DRB5(dist=7025)	intergenic	0.938614	0.180252	1.91675e-07	0.208269	0.648127	0	6.05398e-07	0.0208189
6	6:32478130:C:G	32478130	C	G	HLA-DRA(dist=65304),HLA-DRB5(dist=7024)	intergenic	0.938614	0.180252	1.91675e-07	0.208269	0.648127	0	6.05401e-07	0.0208188
6	rs77770300	32615903	A	G	HLA-DQA1(dist=4474),HLA-DQB1(dist=11338)	intergenic	0.677331	0.130599	2.14465e-07	1.05422	0.304538	5.14291	1.03602e-06	0.00128002
6	rs17212699	32675130	A	G	HLA-DQB1(dist=40664),HLA-DQA2(dist=34033)	intergenic	0.602718	0.116422	2.25461e-07	0.832472	0.361559	0	3.37625e-06	0.00313717
6	6:32617629:G:T	32617629	G	T	HLA-DQA1(dist=6200),HLA-DQB1(dist=9612)	intergenic	0.731042	0.141725	2.4938e-07	0.550241	0.458219	0	3.42099e-06	0.0040678
6	rs17212230	32651588	G	A	HLA-DQB1(dist=17122),HLA-DQA2(dist=57575)	intergenic	0.625933	0.121712	2.70781e-07	1.02679	0.310915	2.60863	1.81043e-06	0.00229254
6	rs74951723	32620916	A	T	HLA-DQA1(dist=9487),HLA-DQB1(dist=6325)	intergenic	0.700104	0.136298	2.79778e-07	0.204262	0.651302	0	1.58502e-06	0.0121111
6	rs1130375	32632820	C	G	HLA-DQB1	exonic	0.643656	0.125477	2.90268e-07	0.604882	0.436721	0	4.64042e-06	0.00346158
6	rs77062257	32620764	A	T	HLA-DQA1(dist=9335),HLA-DQB1(dist=6477)	intergenic	0.697166	0.136146	3.04355e-07	0.211587	0.645527	0	1.73311e-06	0.0121286
11	rs75702521	127217848	C	T	LOC101929497(dist=10920),ETS1(dist=1110808)	intergenic	-3.05018	0.595714	3.05198e-07	0	-1	-1	-1	1.78869e-07
6	rs281861363	32633638	G	A	HLA-DQB1	intronic	0.76769	0.150643	3.46756e-07	0.193164	0.660296	0	1.87194e-06	0.0131524
6	rs17212441	32652494	T	C	HLA-DQB1(dist=18028),HLA-DQA2(dist=56669)	intergenic	0.662297	0.130105	3.57188e-07	1.07355	0.300144	6.8513	1.09339e-06	0.00123101
6	rs34462676	32628922	G	C	HLA-DQB1	intronic	0.643093	0.126608	3.78632e-07	0.73538	0.391145	0	6.76546e-06	0.0029839
6	rs79550239	32620628	G	A	HLA-DQA1(dist=9199),HLA-DQB1(dist=6613)	intergenic	0.691284	0.13614	3.81938e-07	0.189187	0.663594	0	1.9706e-06	0.0139708
6	rs9273561	32628998	T	C	HLA-DQB1	intronic	-0.713647	0.140605	3.86381e-07	0.659923	0.416587	0	2.34652e-06	0.00902209
6	6:32502374:G:A	32502374	G	A	HLA-DRB5(dist=4368),HLA-DRB6(dist=18116)	intergenic	0.620395	0.122626	4.20951e-07	0.463747	0.495878	0	1.75363e-07	0.178223
6	rs35254656	32628472	A	G	HLA-DQB1	intronic	0.731295	0.145165	4.71211e-07	1.14726	0.284124	12.8355	6.748e-07	0.000505912
6	rs116329337	32502346	G	A	HLA-DRB5(dist=4340),HLA-DRB6(dist=18144)	intergenic	0.611511	0.121777	5.12545e-07	0.387292	0.533726	0	2.3651e-07	0.171028
6	rs17212216	32651509	T	C	HLA-DQB1(dist=17043),HLA-DQA2(dist=57654)	intergenic	0.626714	0.124874	5.20027e-07	1.05205	0.305036	4.9474	1.92664e-06	0.0020008
6	rs1766	32627795	A	G	HLA-DQB1(NM_002123:c.*218T>C,NM_001243961:c.*218T>C)	UTR3	-0.536542	0.107138	5.50169e-07	0.645348	0.421781	0	5.50503e-06	0.00580765
6	6:32661746:C:A	32661746	C	A	HLA-DQB1(dist=27280),HLA-DQA2(dist=47417)	intergenic	0.848194	0.16959	5.69002e-07	1.31002	0.252391	23.6653	4.00028e-08	0.000159449
6	rs28891394	32639724	C	T	HLA-DQB1(dist=5258),HLA-DQA2(dist=69439)	intergenic	0.615502	0.123082	5.71057e-07	0.968966	0.324938	0	1.07146e-05	0.0026267
6	rs28891393	32639683	T	G	HLA-DQB1(dist=5217),HLA-DQA2(dist=69480)	intergenic	0.615332	0.123067	5.73364e-07	0.973137	0.323899	0	1.07934e-05	0.00261353
6	rs9268830	32427572	C	G	HLA-DRA(dist=14746),HLA-DRB5(dist=57582)	intergenic	0.661539	0.133201	6.81778e-07	0.0992376	0.752747	0	2.39086e-06	0.0235074
6	rs373652084	32562127	C	T	HLA-DRB1(dist=4514),HLA-DQA1(dist=43056)	intergenic	0.756849	0.152843	7.35302e-07	0.564364	0.452507	0	4.88283e-06	0.00947424
6	rs9270086	32554283	G	A	HLA-DRB1	intronic	0.654901	0.13233	7.46033e-07	0.0828649	0.773452	0	2.85217e-06	0.0219854
6	6:32503531:G:A	32503531	G	A	HLA-DRB5(dist=5525),HLA-DRB6(dist=16959)	intergenic	0.613188	0.124033	7.66403e-07	0.435151	0.509472	0	3.40042e-07	0.183737
6	6:32503532:A:G	32503532	A	G	HLA-DRB5(dist=5526),HLA-DRB6(dist=16958)	intergenic	0.613186	0.124033	7.66447e-07	0.435191	0.509453	0	3.40043e-07	0.183747
6	6:32631119:A:G	32631119	A	G	HLA-DQB1	intronic	0.612097	0.123821	7.67768e-07	0.0929778	0.760425	0	3.38185e-06	0.0189878
6	6:32619167:C:G	32619167	C	G	HLA-DQA1(dist=7738),HLA-DQB1(dist=8074)	intergenic	0.698432	0.141295	7.69039e-07	0.989214	0.319935	0	1.72874e-05	0.00226631
6	rs115590118	32656092	C	T	HLA-DQB1(dist=21626),HLA-DQA2(dist=53071)	intergenic	0.808389	0.164312	8.66184e-07	1.04243	0.307256	4.07058	6.35862e-06	0.00188333
6	rs41291798	32431558	C	A	HLA-DRA(dist=18732),HLA-DRB5(dist=53596)	intergenic	0.69229	0.14075	8.71671e-07	0.0105276	0.918277	0	1.4701e-06	0.0550389
6	6:32629372:G:A	32629372	G	A	HLA-DQB1	intronic	-0.719648	0.14664	9.221e-07	0.869218	0.351172	0	6.78621e-06	0.00737931
6	rs3830127	32548520	T	C	HLA-DRB1	intronic	-0.591853	0.120637	9.29289e-07	0.0232915	0.878701	0	1.46027e-06	0.0593994
6	6:32453854:C:T	32453854	C	T	HLA-DRA(dist=41028),HLA-DRB5(dist=31300)	intergenic	0.618196	0.126367	9.97736e-07	0.136181	0.712107	0	9.93969e-07	0.0917421
6	rs79338946	32502822	A	T	HLA-DRB5(dist=4816),HLA-DRB6(dist=17668)	intergenic	0.595189	0.122613	1.20871e-06	0.307391	0.579286	0	6.62063e-07	0.166629
6	rs78660114	32452767	G	A	HLA-DRA(dist=39941),HLA-DRB5(dist=32387)	intergenic	-0.518545	0.106897	1.22904e-06	0.166478	0.683261	0	4.28735e-06	0.0245008
6	rs79251481	32505249	C	A	HLA-DRB5(dist=7243),HLA-DRB6(dist=15241)	intergenic	0.590659	0.121834	1.24684e-06	0.310033	0.57766	0	6.77536e-07	0.168679
6	6:32453612:C:G	32453612	C	G	HLA-DRA(dist=40786),HLA-DRB5(dist=31542)	intergenic	0.610368	0.126046	1.28278e-06	0.152147	0.696492	0	1.22517e-06	0.0984672
6	rs9272739	32609698	T	C	HLA-DQA1	intronic	-0.866591	0.179496	1.37972e-06	0.441678	0.506314	0	1.11096e-05	0.00911374
6	rs17202899	32434481	T	C	HLA-DRA(dist=21655),HLA-DRB5(dist=50673)	intergenic	0.680544	0.141016	1.39305e-06	0.00581316	0.939225	0	2.40844e-06	0.0572102
6	rs6902536	32667511	A	G	HLA-DQB1(dist=33045),HLA-DQA2(dist=41652)	intergenic	0.716701	0.149069	1.52563e-06	0.34874	0.554828	0	1.22485e-05	0.00977427
6	rs116471195	32571838	G	A	HLA-DRB1(dist=14225),HLA-DQA1(dist=33345)	intergenic	0.727231	0.15149	1.58264e-06	0.339824	0.559931	0	8.01936e-06	0.0156339
6	rs113409465	32511143	G	T	HLA-DRB5(dist=13137),HLA-DRB6(dist=9347)	intergenic	0.610085	0.127142	1.59881e-06	0.186513	0.665835	0	5.99158e-06	0.0232803
6	rs2395195	32447989	G	A	HLA-DRA(dist=35163),HLA-DRB5(dist=37165)	intergenic	0.606179	0.126881	1.77464e-06	0.296975	0.585785	0	8.69037e-06	0.0168451
6	rs114968045	32666960	T	C	HLA-DQB1(dist=32494),HLA-DQA2(dist=42203)	intergenic	0.715889	0.149946	1.80338e-06	0.207007	0.649124	0	1.06693e-05	0.014717
6	rs113405235	32521796	A	C	HLA-DRB6	ncRNA_intronic	0.565315	0.118598	1.87327e-06	0.118272	0.730917	0	6.24066e-06	0.0279355
6	rs17212643	32674865	A	T	HLA-DQB1(dist=40399),HLA-DQA2(dist=34298)	intergenic	0.618497	0.129885	1.91793e-06	1.08957	0.296567	8.22058	3.38273e-06	0.00201556
6	6:32510241:C:T	32510241	C	T	HLA-DRB5(dist=12235),HLA-DRB6(dist=10249)	intergenic	0.755472	0.158731	1.94117e-06	0.670874	0.412747	0	1.08842e-06	0.135299
6	rs41291806	32435823	C	A	HLA-DRA(dist=22997),HLA-DRB5(dist=49331)	intergenic	0.667797	0.140459	1.99055e-06	0.000221266	0.988132	0	4.00639e-06	0.0511924
6	rs28891415	32640691	G	C	HLA-DQB1(dist=6225),HLA-DQA2(dist=68472)	intergenic	0.619575	0.130561	2.08008e-06	1.04662	0.306286	4.45476	1.30351e-05	0.00238487
6	rs17612704	32615921	G	T	HLA-DQA1(dist=4492),HLA-DQB1(dist=11320)	intergenic	-0.67772	0.142819	2.08188e-06	0.122938	0.725869	0	1.96142e-06	0.108885
6	rs9272397	32604880	G	A	HLA-DQA1	upstream	0.605753	0.127676	2.09089e-06	0.0247501	0.874991	0	5.09371e-06	0.041504
6	rs9270056	32553889	C	T	HLA-DRB1	intronic	0.606577	0.128605	2.39853e-06	0.0565253	0.812075	0	3.92945e-06	0.0631024
6	rs113012981	32578352	A	G	HLA-DRB1(dist=20739),HLA-DQA1(dist=26831)	intergenic	0.711886	0.151052	2.44264e-06	0.175958	0.67487	0	9.40535e-06	0.0240823
6	rs9405042	32657020	C	G	HLA-DQB1(dist=22554),HLA-DQA2(dist=52143)	intergenic	0.638204	0.135893	2.64806e-06	1.13743	0.286196	12.0827	1.87832e-06	0.00151455
6	rs9270169	32555661	T	C	HLA-DRB1	intronic	0.639223	0.136388	2.7753e-06	0.307079	0.579478	0	1.69779e-06	0.164637
6	6:32503086:G:A	32503086	G	A	HLA-DRB5(dist=5080),HLA-DRB6(dist=17404)	intergenic	0.595924	0.12749	2.94965e-06	0.600459	0.438403	0	1.06789e-06	0.256289
6	6:32503078:G:A	32503078	G	A	HLA-DRB5(dist=5072),HLA-DRB6(dist=17412)	intergenic	0.595221	0.127456	3.01182e-06	0.618939	0.431442	0	1.06801e-06	0.260463
6	rs9273668	32629237	A	G	HLA-DQB1	intronic	-0.659456	0.141277	3.04405e-06	0.747422	0.387294	0	1.62534e-05	0.0126986
6	rs9273660	32629227	C	T	HLA-DQB1	exonic	-0.659799	0.141384	3.06073e-06	0.746253	0.387665	0	1.63347e-05	0.0127227
6	rs9461776	32575735	A	G	HLA-DRB1(dist=18122),HLA-DQA1(dist=29448)	intergenic	0.703146	0.151022	3.22538e-06	0.19357	0.659961	0	1.25707e-05	0.0244057
1	rs1891230	240187633	A	G	RPS7P5(dist=11073),FMN2(dist=67552)	intergenic	-0.60636	0.130362	3.29746e-06	0.194542	0.659163	0	2.09211e-06	0.17469
6	6:32631434:T:C	32631434	T	C	HLA-DQB1	intronic	0.562746	0.121033	3.32703e-06	0.0585596	0.808787	0	1.02984e-05	0.0336799
6	rs112303368	32539864	A	T	HLA-DRB6(dist=12085),HLA-DRB1(dist=6683)	intergenic	0.840814	0.18084	3.32759e-06	0.597511	0.439529	0	1.98648e-06	0.142511
6	6:32486876:C:T	32486876	C	T	HLA-DRB5	intronic	1.00271	0.216168	3.5088e-06	0.0024661	0.960393	0	7.13298e-06	0.0545373
6	rs28746976	32653536	C	A	HLA-DQB1(dist=19070),HLA-DQA2(dist=55627)	intergenic	0.639103	0.138197	3.75384e-06	1.15897	0.281678	13.7168	2.068e-06	0.00140465
6	rs28746977	32653558	C	T	HLA-DQB1(dist=19092),HLA-DQA2(dist=55605)	intergenic	0.639105	0.1382	3.75516e-06	1.15899	0.281674	13.7183	2.06801e-06	0.00140456
6	rs9273695	32629281	C	T	HLA-DQB1	intronic	-0.651964	0.141238	3.91069e-06	0.950894	0.329492	0	2.42802e-05	0.0100239
6	rs9273696	32629282	A	T	HLA-DQB1	intronic	-0.651963	0.141238	3.9108e-06	0.950853	0.329502	0	2.42802e-05	0.0100244
6	rs9273698	32629289	C	A	HLA-DQB1	intronic	-0.651957	0.141238	3.9115e-06	0.950635	0.329558	0	2.42805e-05	0.0100272
6	rs28772273	32659314	C	T	HLA-DQB1(dist=24848),HLA-DQA2(dist=49849)	intergenic	0.642496	0.139351	4.01472e-06	1.16842	0.279726	14.4145	1.90573e-06	0.00133854
1	rs931009	240184446	T	C	RPS7P5(dist=7886),FMN2(dist=70739)	intergenic	-0.603488	0.131035	4.11384e-06	0.289815	0.590339	0	2.10987e-06	0.218314
6	rs9394111	32658744	A	T	HLA-DQB1(dist=24278),HLA-DQA2(dist=50419)	intergenic	0.64251	0.139685	4.23071e-06	1.17246	0.278896	14.7093	1.91186e-06	0.00131933
6	rs73403117	32468956	C	T	HLA-DRA(dist=56130),HLA-DRB5(dist=16198)	intergenic	0.579225	0.126032	4.30974e-06	0.100864	0.750795	0	1.07291e-05	0.0425858
6	rs9368738	32658750	T	A	HLA-DQB1(dist=24284),HLA-DQA2(dist=50413)	intergenic	0.64069	0.139483	4.36266e-06	1.17142	0.279109	14.6336	1.99888e-06	0.00134852
6	rs28747066	32656817	G	A	HLA-DQB1(dist=22351),HLA-DQA2(dist=52346)	intergenic	0.656519	0.143191	4.54197e-06	1.19392	0.274541	16.2421	1.33642e-06	0.00118584
6	rs28891491	32661080	G	A	HLA-DQB1(dist=26614),HLA-DQA2(dist=48083)	intergenic	0.639922	0.139675	4.61652e-06	1.17306	0.278773	14.7529	2.07717e-06	0.00136025
8	rs12545590	130564040	A	G	CCDC26	ncRNA_intronic	0.510692	0.111526	4.66896e-06	0.336693	0.561744	0	2.48956e-05	0.0171257
6	rs28891420	32640866	T	A	HLA-DQB1(dist=6400),HLA-DQA2(dist=68297)	intergenic	0.6725	0.146883	4.68408e-06	1.12202	0.289484	10.8751	6.03812e-06	0.00187809
6	rs28891419	32640861	T	C	HLA-DQB1(dist=6395),HLA-DQA2(dist=68302)	intergenic	0.672502	0.14689	4.68831e-06	1.12207	0.289473	10.879	6.03894e-06	0.00187796
6	rs28891418	32640859	A	C	HLA-DQB1(dist=6393),HLA-DQA2(dist=68304)	intergenic	0.672503	0.146891	4.68926e-06	1.12208	0.289471	10.8799	6.03912e-06	0.00187792
6	rs9394110	32658471	A	G	HLA-DQB1(dist=24005),HLA-DQA2(dist=50692)	intergenic	0.64015	0.140115	4.9066e-06	1.17702	0.277964	15.0394	2.07667e-06	0.00135366
6	rs9348891	32664971	A	G	HLA-DQB1(dist=30505),HLA-DQA2(dist=44192)	intergenic	0.640122	0.140205	4.98039e-06	1.1778	0.277804	15.0962	2.08393e-06	0.00135376
6	rs28746990	32653903	G	A	HLA-DQB1(dist=19437),HLA-DQA2(dist=55260)	intergenic	-0.640108	0.140202	4.98041e-06	1.1778	0.277804	15.0962	2.08407e-06	0.0013537
6	rs5000632	32663688	T	C	HLA-DQB1(dist=29222),HLA-DQA2(dist=45475)	intergenic	0.640108	0.140202	4.98041e-06	1.1778	0.277804	15.0962	2.08407e-06	0.0013537
6	rs9357152	32664960	A	G	HLA-DQB1(dist=30494),HLA-DQA2(dist=44203)	intergenic	0.640108	0.140202	4.98041e-06	1.1778	0.277804	15.0962	2.08407e-06	0.0013537
6	rs143945008	32513183	C	T	HLA-DRB5(dist=15177),HLA-DRB6(dist=7307)	intergenic	0.583368	0.127801	5.00331e-06	0.924153	0.336387	0	4.81635e-05	0.00682997
6	rs9394113	32665167	A	G	HLA-DQB1(dist=30701),HLA-DQA2(dist=43996)	intergenic	0.640128	0.140294	5.0488e-06	1.17842	0.277677	15.1409	2.0912e-06	0.00135545
6	rs6935069	32666156	G	A	HLA-DQB1(dist=31690),HLA-DQA2(dist=43007)	intergenic	0.640024	0.141181	5.8053e-06	1.18526	0.276288	15.6301	2.18442e-06	0.00136283
6	rs28747061	32656653	C	T	HLA-DQB1(dist=22187),HLA-DQA2(dist=52510)	intergenic	0.672452	0.148486	5.93396e-06	1.21546	0.270254	17.7265	1.31184e-06	0.00112421
6	rs9274055	32630083	C	T	HLA-DQB1	intronic	-0.697448	0.15404	5.96302e-06	0.124071	0.724661	0	1.18676e-05	0.0554791
6	rs115808351	32566657	A	G	HLA-DRB1(dist=9044),HLA-DQA1(dist=38526)	intergenic	0.684639	0.151292	6.03104e-06	0.248836	0.617896	0	2.39222e-05	0.0251675
6	rs111951747	32627242	C	T	HLA-DQB1(NM_002123:c.*771G>A,NM_001243961:c.*771G>A)	UTR3	0.725304	0.160701	6.37996e-06	0.040752	0.840017	0	2.02724e-05	0.0361014
1	rs10926084	240192416	T	C	RPS7P5(dist=15856),FMN2(dist=62769)	intergenic	-0.580678	0.1287	6.42522e-06	0.30445	0.581106	0	3.33127e-06	0.227715
6	rs6941112	31946614	G	A	STK19	intronic	0.498031	0.110631	6.74058e-06	0.0438753	0.834086	0	1.43445e-05	0.0552136
6	rs62398467	32764535	C	T	HLA-DQB2(dist=33205),HLA-DOB(dist=16005)	intergenic	0.520158	0.115954	7.26041e-06	0.811483	0.367682	0	5.5653e-05	0.00957086
5	rs79859533	29371342	T	G	LOC101929660(dist=198260),LOC101929681(dist=8854)	intergenic	-0.857192	0.191504	7.60151e-06	0.184947	0.667156	0	4.01207e-06	0.249399
6	rs4713572	32626952	T	C	HLA-DQB1	downstream	-0.52087	0.116407	7.65632e-06	0.00605367	0.937983	0	1.27825e-05	0.0745728
6	rs41291802	32433646	C	T	HLA-DRA(dist=20820),HLA-DRB5(dist=51508)	intergenic	0.629954	0.140943	7.83834e-06	0.365652	0.545384	0	4.47078e-06	0.199537
6	rs138762484	32639322	A	T	HLA-DQB1(dist=4856),HLA-DQA2(dist=69841)	intergenic	0.668256	0.149705	8.05162e-06	1.1911	0.275108	16.044	5.21757e-06	0.00123315
6	rs372519354	32639315	A	T	HLA-DQB1(dist=4849),HLA-DQA2(dist=69848)	intergenic	0.668258	0.14971	8.05618e-06	1.19114	0.2751	16.0469	5.21807e-06	0.00123308
6	rs368228691	32639312	C	A	HLA-DQB1(dist=4846),HLA-DQA2(dist=69851)	intergenic	0.668277	0.14973	8.07434e-06	1.19131	0.275065	16.059	5.21842e-06	0.00123272
6	rs112164276	32449276	A	G	HLA-DRA(dist=36450),HLA-DRB5(dist=35878)	intergenic	0.654389	0.146642	8.10168e-06	0.0636305	0.800847	0	2.11061e-05	0.0451719
6	rs17206084	32652461	C	T	HLA-DQB1(dist=17995),HLA-DQA2(dist=56702)	intergenic	0.663175	0.148626	8.11861e-06	1.23918	0.26563	19.3013	1.60591e-06	0.00103186
6	rs28891401	32640075	A	G	HLA-DQB1(dist=5609),HLA-DQA2(dist=69088)	intergenic	0.689577	0.154692	8.28274e-06	1.22792	0.267811	18.5617	2.52279e-06	0.00104343
6	rs28891400	32640074	C	T	HLA-DQB1(dist=5608),HLA-DQA2(dist=69089)	intergenic	0.689577	0.154693	8.28431e-06	1.22794	0.267809	18.5625	2.5228e-06	0.00104342
6	rs1049087	32629889	G	A	HLA-DQB1	exonic	-0.487544	0.109461	8.42667e-06	0.0258956	0.872155	0	8.91776e-06	0.123477
6	rs28891458	32641963	C	T	HLA-DQB1(dist=7497),HLA-DQA2(dist=67200)	intergenic	0.640095	0.143768	8.49698e-06	1.17118	0.279159	14.616	3.78233e-06	0.0018081
6	rs28772275	32663439	C	A	HLA-DQB1(dist=28973),HLA-DQA2(dist=45724)	intergenic	0.639179	0.143779	8.76546e-06	1.20804	0.27172	17.2215	2.538e-06	0.00135417
6	rs141127771	32632200	G	A	HLA-DQB1	intronic	0.676446	0.152545	9.23307e-06	1.0647	0.302145	6.07708	6.08311e-05	0.0025178
13	13:80071932:T:G	80071932	T	G	NDFIP2	intronic	-1.13387	0.255853	9.34822e-06	0.340464	0.559561	0	0.000138862	0.00681402
6	rs9378125	32679732	A	G	HLA-DQB1(dist=45266),HLA-DQA2(dist=29431)	intergenic	0.63228	0.142754	9.4603e-06	1.19106	0.275115	16.0415	3.29581e-06	0.0016113
6	rs28747063	32656668	T	C	HLA-DQB1(dist=22202),HLA-DQA2(dist=52495)	intergenic	0.675696	0.152732	9.686e-06	1.24485	0.264538	19.6691	1.31222e-06	0.00116582
6	rs28747062	32656661	T	C	HLA-DQB1(dist=22195),HLA-DQA2(dist=52502)	intergenic	0.675704	0.152738	9.69169e-06	1.2449	0.264528	19.6726	1.31209e-06	0.00116569
6	rs28747067	32656832	C	T	HLA-DQB1(dist=22366),HLA-DQA2(dist=52331)	intergenic	0.662756	0.149943	9.86764e-06	1.25149	0.263267	20.0955	1.35394e-06	0.00109445
