# Supplementary material for: Identification of two novel bullous pemphigoid- associated alleles, HLA-DQA1*05:05 and -DRB1*07:01, in Germans
Source: Orphanet J Rare Dis. 2021 May 19;16:228. doi: 10.1186/s13023-021-01863-9 (PMC8136166; doi:10.1186/s13023-021-01863-9)
Supplement: Supplementary file 5 — Additional file 5. Dataset 4. Imputation accuracy table. [file 13023_2021_1863_MOESM5_ESM.xlsx]

## Sheet: Sheet 1
locus
